# Supplementary material for: An ELISA DYRK1A non-radioactive kinase assay suitable for the characterization of inhibitors
Source: F1000Res. 2017 Mar 24;6:42. Originally published 2017 Jan 13. [Version 2] doi: 10.12688/f1000research.10582.2 (PMC5270589; doi:10.12688/f1000research.10582.2)
Supplement: Raw data for Figures 1–7 and Supplementary Figure are supplied in Excel format (zipped file) [file f1000research-6-12095-s0000.tgz]

Archive with 1 entries (1 files):
- fd8bccab-dc7e-4159-83fd-37dbad487b60_10582_Datasets.zip
