# Supplementary material for: An ELISA DYRK1A non-radioactive kinase assay suitable for the characterization of inhibitors
Source: F1000Res. 2017 Mar 24;6:42. Originally published 2017 Jan 13. [Version 2] doi: 10.12688/f1000research.10582.2 (PMC5270589; doi:10.12688/f1000research.10582.2)
Supplement: Supplementary file 2 [file f1000research-6-12095-s0001.tgz]

Archive with 1 entries (1 files):
- ff2cba99-eb4b-4740-a23b-cacaa352f82f.eps
