# Supplementary material for: An ELISA DYRK1A non-radioactive kinase assay suitable for the characterization of inhibitors
Source: F1000Res. 2017 Mar 24;6:42. Originally published 2017 Jan 13. [Version 2] doi: 10.12688/f1000research.10582.2 (PMC5270589; doi:10.12688/f1000research.10582.2)
Supplement: Supplementary file 3 [file f1000research-6-12095-s0002.tgz]

Archive with 1 entries (1 files):
- 4c51b7c0-6031-455c-875e-4554c09b09ef.docx
